# Supplementary material for: From Micronutrients to Potentially Toxic Elements: Physiological Responses of Canavalia ensiformis to Copper and Iron
Source: Metabolites. 2025 Oct 29;15(11):706. doi: 10.3390/metabo15110706 (PMC12654861; doi:10.3390/metabo15110706)
Supplement: Supplementary file 1 [file metabolites-15-00706-s001.zip]

Archive with 1 entries (1 files):
- metabolites-3878899-supplementary.pdf
